# Supplementary material for: Targeting Grb2 SH3 Domains with Affimer Proteins Provides Novel Insights into Ras Signalling Modulation
Source: Biomolecules. 2024 Aug 22;14(8):1040. doi: 10.3390/biom14081040 (PMC11352564; doi:10.3390/biom14081040)
Supplement: Supplementary file 1 [file biomolecules-14-01040-s001.zip]

Archive with 24 entries (20 files):
- .DS_Store
- Figure S1/
- Figure S1/Figure 3 uncropped.pptx
- Figure S1/Figure S1a.png
- Figure S1/Figure S1b.png
- Figure S1/Figure S1c.png
- Figure S2/
- Figure S2/Figure 4 uncropped.pptx
- Figure S2/Figure S2a.png
- Figure S2/Figure S2b.png
- Figure S2/Figure S2c.png
- Figure S3/
- Figure S3/Figure S3 Pull-down from HEK-293.pptx
- Figure S3/Figure S3a.png
- Figure S3/Figure S3b.png
- Figure S3/Figure S3c.png
- Figure S4/
- Figure S4/.DS_Store
- Figure S4/Figure 8a & 8b uncropped.pptx
- Figure S4/Figure S4a (1).png
- Figure S4/Figure S4a (2).png
- Figure S4/Figure S4b (1).png
- Figure S4/Figure S4b (2).png
- Tang et al. Supplementary Materials.docx
